# Supplementary material for: Determination of Giardia duodenalis assemblages and multi-locus genotypes in patients with sporadic giardiasis from England
Source: Parasit Vectors. 2015 Sep 4;8:444. doi: 10.1186/s13071-015-1059-z (PMC4559006; doi:10.1186/s13071-015-1059-z)
Supplement: Additional file 1: — Reference sequences used for Giardia sub-assemblage identification. Sequences are indicated by their GenBank accession number followed by the host of origin. (XLSX 10 kb) [file 13071_2015_1059_MOESM1_ESM.xlsx]

## Sheet: Sheet1
	Assemblage	Beta-giardin	Glutamate dehydrogenase	Triose-phosphate isomerase	Small subunit ribosomal RNA
	AI	X85958 human	M84604 human	L02120 human	M54878 human
	AII	AY072723 human	AY178737 human	U57897 human	AF199446 human
	AIII	EU216429 red deer	EU637582 fallow deer	DQ650648 fallow deer	DQ100287 roe deer
	BIII	AY072726 human	EF685684 human	AF069561 human	AF199447 human
	BIV	AY072728 human	AY178738 human	AF069560 human	AF113898 human
	C	AY545646 dog	U60983 dog	AY228641 dog	AF199449 dog
	D	AY545647 dog	U60986 dog	DQ246216 dog	AF199443 dog
	E	AY072729 pig	AY178741 pig	KF891311 water buffalo	AF199448 goat
	F	AY647264 cat	AF069057 cat	AF069558 cat	AF199444 cat
	G	EU769221 rat	AY178746 rat	EU781013 rat	AF199450 rat
	G. muris	EF455599 mouse	-	-	M73682 mouse
	G. ardeae	-	AF069060 blue heron	AF069564 blue heron	-
