# Supplementary material for: Determination of Giardia duodenalis assemblages and multi-locus genotypes in patients with sporadic giardiasis from England
Source: Parasit Vectors. 2015 Sep 4;8:444. doi: 10.1186/s13071-015-1059-z (PMC4559006; doi:10.1186/s13071-015-1059-z)
Supplement: Additional file 3: — Sequences showing novel nucleotide substitutions or overlapping nucleotides in at least one position. The isolate study ID is reported for each sequence. (XLSX 16 kb) [file 13071_2015_1059_MOESM3_ESM.xlsx]

## Sheet: Beta-giardin
BETA-GIARDIN (Bg)
Assemblage A
>10_H12
TGTGAGCGCTTCTGTCGTGGCAGCGCTAACGGCCCTCTCGCGGGCGATCGTCTCCTTCTCGATCGCGGCGGAGATGCGGGCGAAGCCCTCTGCGACCTTCTCGTTGAGCTGGTCGTACATCTTCTTCCTTTCTGCGTTCTCCGTGGCAATGCCCGTCTCGAGATCGTTCAGGCTCTTGAGGGCCTCCTTCCTGAGAGCCGCGATGGCGTCGTTATGGATGGCGATCTGGTTCTGGAGATTTGTCTCAACGTTGTTGAGTGTGTCGCCCATCTCCGCAAGGGACTTGCGGAAGTTTGCAGCCATGGTGTCGATCTCCTCCTTGATCGTTAGGTACATGTTGTCGGCGGACTTCTTGGCCTCCTCGCGGATGTCCTCGAACGAGGCCTGGCGCTTCCTCGA…
>13_C146
TGTGAGCGCTTCTGTCGTGGCAGCACTAACGGCCCTCTCGCGGGCGATCGTCTCCTTCTCGATCGCGGCGGAGATGCGGGCGAAGCCCTCTGCGACCTTCTCGTTGAGCTGGTCGTACATCTTCTTCCTTTCTGCGTTCTCCGAGGCAATGCCCGTCTCGAGATCGTTCAGGCTCTTGAGGGCCTCCTTCCTGAGAGCCGCGATGGCGTCGTTATGGATGGCGATCTGGTTCTGGAGATTTGTCTCAACGTTGTTGAGTGTGTCGCCCATCTCCGCAAGGGACTTGCGGAAGTTTGCAGCCATGGTGTCGATCTCCTCCTTGATCGTTAGGTACATGTTGTCGGCGGACTTCTTGACCTCCTCGCGGATGTCCTCGAACGAGGCCTGGCGCTTCCTCGA…
>10_20
TCTGTCGTGGCAGCACTAACGGCCCTCTCGCGGGCGATCGTCTCCTTCTCGATCGCGGCGGAGATGCGGGCGAAGCCCTCTGCGACCTTCTCGTTGAGCTGGTCGTACATCTTCTTCCTTTCTGCGTTCTCCGTGGCAATGCCCGTCTCGAGATCGTTCAGGCTCTTGAGGGCCTCCTTCCTGAGAGCCGCGATGGCGTCGTTATGGATGGCGATCTGGTTCTGGAGATTTGTCTCAACGTTGTTGAGTGTGTCGCCCATCTCCGCAAGGGACTTGCGGAAGTTTGCAGCCATGGTGTCGATCTCCTCCTTGATCGTTAGGTACATGTTGTCRGCGGACTTCTTGACCTCCTCGCGGATGTCCTCGAACGAGGCCTGGCGCTTCCTCGACTCCGTCTGG…
>12_C89
TCTGTCGTGGCAGCACTAACGGCCCTCTCGCGGGCGATCGTCTCCTTCTCGATCGCGGCGGAGATGCGGGCGAAGCCCTCTGCGACCTTCTCGTTGAGCTGGTCGTACATCTTCTTCCTTTCTGCGTTCTCCGTGGCAATGCCCGTCTCGAGRTCGTTCARGCTCTTGAGGGCCTCCTTCCTGAGAGCCGCGATGGCGTCGTTATGGATGGCGATCTGGTTCTGGAGATTTGTCTCAACGTTGTTGAGTGTGTCGCCCATCTCCGCAAGGGACTTGCGGAAGTTTGCAGCCATGGTGTCGATCTCCTCCTTGATCGTTAGGTACATGTTGTCGGCGGACTTCTTGACCTCCTCGCGGATGTCCTCGAACGAGGCCTGGCGCTTCCTCGACTCCGTCTGG…
Assemblage B
>12_C19
TGTGAGGGCCTCTGTCGTGGCAGCGCTGACGGCCCTCTCGCGGGCGATCGTCTCCTTCTCGATGGCGGCGGAGATGCGGGCGAAGCCCTCTGCGACTTTCTCGTTGAGCTGGTCATACATCTTCTTCCTCTCGGCGTTCTCCGTGGCGATGCCTGTCTCGAGGTCGTTCAGGCTCTTGAGGGCCTCCTTCCTGAGGGCTGCGATGGCGTCGTTGTGGATGGCGATCTGGTTCTGGAGGTTCGTCTCGACGTTGTTGAGCGTGTCGCCCATCTCAGCGAGAGACTTGCGGAAGTTTGCGGCCATGGTATCGATCTCCTCCTTGATCGTCAGGTACATGTTGTCGGCAGACTTCTTGACTTCCTCGCGGATGTCCTCGAACGAGGCCTGGCGCTTCCTCGA…
>13_C151
TGTGAGGGCCTCTGTCGTGGCAGCGCTGACGGCCCTCTCGCGGGCGATCGTCTCCTTCTCGATGGCGGCGGAGATGCGGGCGAAGCCCTCTGCGACTTTCTCGTTGAGCTGGTCATACATCTTCTTCCTCTCGGCGTTCTCCGTGGCGATGCCTGTCTCGAGGTCATTCAGGCTCTTGAGGGCCTCCTTCCTGAGGGCTGCGATGGCGTCGTTGTGGATGGCGATCTGGTTCTGGAGGTTCGTCTCGACGTTGTTGAGCGTGTCGCCCATCTCAGCAAGAGACTTGCGGAAGTTTGCGGCCATGGTGTCGATCTCCTCCTTGATCGTCAGGTACATGTTGTCGGCAGACTTCTTGACTTCCTCGCGGATGTCCTCGAACGAGGCCTGGCGCTTCCTCGA…
>13_CO
TGTGAGGGCCTCTGTCGTGGCGGCGCTGACGGCCCTCTCGCGGGCGATCGTCTCCTTCTCGATGGCAGCGGAGATGCGGGCGAAGCCCTCTGCGACTTTCTCGTTGAGCTGGTCATACATCTTCTTCCTCTCGGCGTTCTCCGTGGCGATGCCTGTCTCGAGGTCGTTCAGGCTCTTGAGGGCCTCCTTCCTGAGGGCTGCGATGGCGTCGTTGTGGATGGCGATCTGGTTCTGGAGGTTCGTCTCGACGTTGTTGAGCGTGTCGCCCATCTCAGCAAGAGACTTGCGGAAGTTTGCGGCCATGGTGTCGATCTCCTCCTTGATCGTCAGGTACATGTTGTCGGCAGACTTCTTGACTTCCTCGCGGATGTCCTCGAACGAGGCCTGGCGCTTCCTCGA…
>12_C75
TGTGAGGGCCTCTGTCGTGGCGGCGCTGACGGCCCTCTCGCGGGCGATCGTCTCCTTCTCGATGGCAGCGGAGATGCGGGCGAAGCCCTCTGCGACTTTCTCGTTGAGCTGGTCATACATCTTCTTCCTCTCGGCGTTCTCCGTGGCGATGCCTGTCTCAAGGTCGTTCAGGCTCTTGAGGGCCTCCTTCCTGAGGGCTGCGATGGCGTCGTTGTGGATGGCGATCTGGTTCTGGAGGTTCGTCTCGACGTTGTTGAGCGTGTCGCCCATCTCAGCGAGAGACTTGCGGAAGTTTGCGGCCATGGTGTCGATCTCCTCCTTGATCGTCAGGTACATGTTGTCGGCAGACTTCTTGACTTCCTCGCGGATGTCCTCGAACGAGGCCTGGCGCTTCCTCGA…
>10_H43
TCTGTCGTGGCGGCGCTGACGGCCCTCTCGCGGGCGATCGTCTCCTTCTCGATGGCAGCGGAGATGCGGGCGAAGCCCTCTGCGACTTTCTCGTTGAGCTGGTCATACATCTTCTTCCTCTCGGCGTTCTCCGTGGCGATGCCTGTCTCGAGGTCGTTCAGGCTCTTGAGGGCCTCCTTCCTGAGGGCTGCGATGGCGTCGTTGTGGATGGCGATCTGGTTCTGGAGGTTCGTCTCGACGTTGTTGAGCGTGTCGCCCATCTCAGCRAGAGACTTGCGGAAGTTRGCGGCCATGGTGTCGATCTCCTCCTTGATCGTCAGGTACATGTTGTCGGCAGARTTCTTGACTTCCTCGCGGATGTCCTCGAACGAGGCCTGGCGCTTCCTCGACTCTGTCTGG…
>11_35
TCTGTCGTGGCGGCGCTGACGGCCCTCTCGCGGGCGATCGTCTCCTTCTCGATGGCGGCGGAGATGCGGGCGAAGCCCTCTGCGACTTTCTCGTTGAGCTGGTCATACATCTTCTTCCTCTCGGCGTTCTCCGTGGCGATGCCTGTCTCGAGGTCGTTCAGGCTCTTGAGGGCCYCCTTCCTGAGGGCTGCGATGGCGTCGTTGTGGATGGCGATCTGGTTCTGGAGGTTCGTCTCGACGTTGTTGAGCGTGTCGCCCATCTCAGCAAGAGACTTGCGGAAGTTTGCGGCCATGGTGTCGATCTCCTCCTTGATCGTCAGGTACATGTTGTCGGCAGACTTCTTGACTTCCTCGCGGATGTCCTCGAACGAGGCCTGGCGCTTCCTCGACTCTGTCTGG…
>11_44
TCTGTCGTGGCGGCGCTGACGGCCCTCTCGCGGGCGATCGTCTCCTTCTCGATGGCAGCGGAGATGCGGGCGAAGCCCTCTGCGACTTTCTCGTTGAGCTGGTCGTACATCTTCTTCCTCTCGGCGTTCTCCGTGGCGATGCCTGTCTCGAGGTCGTTCAGGCTCTTGAGGGCCTCCTTCCTAAGGGCTGCGATGGCGTCGTTGTGGATGGCGATCTGGTTCTGGAGGTTCGTCTCGACGTTGTTGAGCGTATCGCCCATCTCAGCAAGAGACTTGCGGAAGTTTGCGGCCATGGTGTCGATCTCCTCCTTGATCGTCAGGTACATGTTGTCGGCAGACTTCTTGACTTCCTCGCGGATGTCCTCGAACGAGGCCTGGCGCTTCCTCGACTCTGTCTGG…
>11_59
TCTGTCGTGGCGGCGCTGACGGCCCTCTCGCGGGCGATCGTCTCCTTCTCGATGGCAGCGGAGATGCGGGCGAAGCCCTCTGCGACTTTCTCGTTGAGCTGGTCATACATCTTCTTCCTCTCGGCGTTCTCCGTGGCGATGCCTGTCTCGRGGTCGTTCAGGCTCTTGAGGGCCTCCTTCCTGAGGGCTGCGATGGCGTCGTTGTGGATGGCGATCTGGTTCTGGAGGTTCGTCTCGACGTTGTTGAGCGTGTCGCCCATCTCAGCAAGAGACTTGCGGAAGTTTGCGGCCATGGTGTCGATCTCCTCCTTGATCGTCAGGTACATGTTGTCGGCAGACTTCTTGACTTCCTCGCGGATGTCCTCGAACGAGGCCTGGCGCTTCCTCGACTCTGTCTGG…
>12_C6
TCTGTCGTGGCGGCGCTGACGGCCCTCTCGCGGGCGATCGTCTCCTTCTCGATGGCAGCGGAGATGCGGGCGAAGCCCTCTGCGACTTTCTCGTTGAGCTGGTCATACATCTTCTTCCTCTCGGCGTTCTCCGTGGCGATGCCTGTCTCGAGGTCGTTCAGGCTCTTGAGGGCCTCCTTCCTYAGGGCTGCGATGGCGTCGTTGTGGATGGCGATCTGGTTCTGGAGGTTCGTCTCGACGTTGTTGAGCGTGTCGCCCATCTCAGCAAGAGACTTGCGGAAGTTTGCGGCCATGGTGTCGATCTCCTCCTTGATCGTCAGGTACATGTTGTCGGCAGACTTCTTGACTTCCTCGCGGATGTCCTCGAACGAGGCCTGGCGCTTCCTCGACTCTGTCTGG…
>12_C17
TCTGTCGTGGCGGCGCTGACGGCCCTCTCGCGGGCGATCGTCTCCTTCTCGATGGCAGCGGAGATGCGGGCGAAGCCCTCTGCGACTTTCTCGTTGAGCTGGTCATACATCTTCTTCCTCTCGGCGTTCTCCGTGGCGATGCCTGTCTCGAGGTCGTTCAGGCTCTTGAGGGCCTCCTTCCTGAGGGCTGCGATGGCGTCGTTGTGGATGGCGATCTGGTTCTGGAGGTTCGTCTCGACGYTGTTGAGCGTGTCGCCCATCTCAGCYAGAGACTTGCGGAAGTTTGCGGCCATGGTGTCGATCTCCTCCTTGATCGTCAGGTACATGTTGTCGGCYGACTTCTTGACTTCCTCGCGGATGTCCTCGAACGAGGCCTGGCGCTTCCTCGACTCYGTCTGG…
>12_C24
TCTGTCGTGGCGGCGCTGACGGCCCTCTCGCGGGCGATCGTCTCCTTCTCGATGGCAGCGGAGATGCGGGCGAAGCCCTCTGCGACTTTCTCGTTGYGCTGGTCGTACATCTTCTTCCTCTCGGCGTTCTCCGTGGCGATGCCTGTCTCGAGGTCGTTCAGGCTCTTGAGGGCCTCCTTCCTAAGGGCTGCGATGGCGTCGTTGTGGATGGCGATCTGGTTCTGGAGGTTCGTCTCGACGTTGTTGAGCGTATCGCCCATCTCAGCAAGAGACTTGCGGAAGTTTGCGGCCATGGTGTCGATCTCCTCCTTGATCGTCAGGTACATGTTGTCGGCAGACTTCTTGACTTCCTCGCGGATGTCCTCGAACGAGGCCTGGCGCTTCCTCGACTCTGTCTGG…
>12_C27
TCTGTCGTGGCGGCGCTGACGGCCCTCTCGCGGGCGATCGTCTCCTTCTCGATGGCAGCGGAGATGCGGGCGAAGCCCTCTGCGACTTTCTCGTTGAGCTGGTCATACATCTTCTTCCTCTCGGCGTTCTCCGTGGCGATGCCTGTCTCGAGGTCGTTCAGGCTCTTGAGGGCCTCCTTCCTGAGGGCTGCGATGGCGTCGTTGTGGATGGCGATCTGGTTCTGGAGGTTCGTCTCGACGTTGTTGAGCGTGTCGCCCATCTCAGCYAGAGACTTGCGGAAGTTTGCGGCCATGGTGTCGATCTCCTCCTTGATCGTCAGGTACATGTTGTCGGCAGACTTCTTGACTTCCTCGCGGATGTCCTCGAACGAGGCCTGGCGCTTCCTCGACTCTGTCTGG…
>12_C30
TCTGTCGTGGCGGCGCTGACGGCCCTCTCGCGGGCGATCGTCTCCTTCTCGATGGCRGCGGAGATGCGGGCGAAGCCCTCTGCGACTTTCTCGTTGAGCTGGTCRTACATCTTCTTCCTCTCGGCGTTCTCCGTGGCGATGCCTGTCTCGAGGTCGTTCAGGCTCTTGAGGGCCTCCTTCCTRAGGGCTGCGATGGCGTCGTTGTGGATGGCGATCTGGTTCTGGAGGTTCGTCTCGACGTTGTTGAGCGTRTCGCCCATCTCAGCAAGAGACTTGCGGAAGTTTGCGGCCATGGTGTCGATCTCCTCCTTGATCGTCAGGTACATGTTGTCGGCAGACTTCTTGACTTCCTCGCGGATGTCCTCGAACGAGGCCTGGCGCTTCCTCGACTCRGTCTGG…
>12_C34
TCTGTCGTGGCGGCGCTGACGGCCCTCTCGCGGGCGATCGTCTCCTTCTCGATGGCRGCGGAGATGCGGGCGAAGCCCTCTGCGACTTTCTCGTTGAGCTGGTCATACATCTTCTTCCTCTCGGCGTTCTCCGTGGCGATGCCTGTCTCGAGGTCGTTCAGGCTCTTGAGGGCCTCCTTCCTGAGGGCTGCGATGGCGTCGTTGTGGATGGCGATCTGGTTCTGGAGGTTCGTCTCGACGTTGTTGAGCGTGTCGCCCATCTCAGCGAGAGACTTGCGGAAGTTTGCGGCCATGGTGTCGATCTCCTCCTTGATCGTCAGGTACATGTTGTCGGCAGACTTCTTGACTTCCTCGCGGATGTCCTCGAACGAGGCYTGGCGCTTCCTYGACTCYGTCTGG…
>12_C39
TCTGTCGTGGCGGCGCTGACGGCCCTCTCGCGAGCGATCGTCTCCTTCTCGATGGCAGCGGAGATGCGGGCGAAGCCCTCTGCGACTTTCTCGTTGAGCTGGTCATACATCTTCTTCCTCTCGGCGTTCTCCGTGGCGATGCCTGTCTCGAGGTCGTTCAGGCTCTTGAGGGCCTCCTTCCTGAGGGCTGCGATGGCGTCGTTGTGGATGGCGATCTGGTTCTGGAGRTTCGTCTCGACGTTGTTGAGCGTGTCGCCCATCTCAGCGAGAGACTTGCGGAAGTTTGCGGCCATGGTGTCGATCTCCTCCTTGATCGTCAGGTACATGTTGTCGGCAGACTTCTTGACTTCCTCGCGGATGTCCTCGAACGAGGCCTGGCGCTTCCTCGACTCTGTCTGG…
>13_C114
TCTGTCGTGGCGGCGCTGACGGCCCTCTCGCGGGCGATCGTCTCCTTCTCGATGGCAGCGGAGATGCGGGCGAAGCCCTCTGCGACTTTCTCGTTGAGCTGGTCATACATCTYCTTCCTCTCGGCGTTCTCCGTGGCGATGCCCGTTTCGAGGTCGTTSAGGCTCTTGAGGGCCTCCTTCCTGAGGGCTGCGATGGCGTCGTTGTGGATGGCGATCTGGTTCTGGAGGTTCGTCTCGACGTTGTTGAGCGTGTCGCCCATCTCAGCGAGAGACTTGCGGAAGTTTGCGGCCATGGTGTCGATCTCCTCCTTGATCGTCAGGTACATGTTGTCGGCAGACTTCTTGACTTCCTCGCGGATGTCCTCGAACGAGGCCTGGCGCTTCCTCGACTCTGTCTGG…
>13_C119
TCTGTCGTGGCGGCGCTGACGGCCCTCTCGCGGGCGATCGTCTCCTTCTCGATGGCAGCGGAGATGCGGGCGAAGCCCTCTGCGACTTTCTCGTTGAGCTGGTCATACATCTTCTTCCTCTCGGCGTTCTCCGTGGCGATGCCTGTCTCGAGGTCGTTCAGGCTCTTGAGGGCCTCCTTCCTGAGGGCTGCGATGGCGTCGTTGTGGATGGCGATCTGGTTCTGGAGGTTCGTCTCGACGTTGTTGAGCGTGTCGCCCAYCTCAGCGAGAGACTTGCGGAAGTTTGCGGCCATGGTGTCGATCTCCTCCTTGATCGTCAGGTACATGTTGTCGGCAGACTTCTTGACTTCCTCGCGGATGTCCTCGAACGAGGCCTGGCGCTTCCTCGACTCTGTCTGG…
>13_C124
TCTGTCGTGGCGGCGCTGACGGCCCTCTCGCGGGCGATCGTCTCCTTCTCGATGGCAGCGGAGATGCGGGCGAAGCCCTCTGCGACTTTCTCGTTGAGCTGGTCATACATCTTCTTCCTCTCGGCGTTCTCCGTGGCGATGCCTGTCTCGAGGTCGTTCAGGCTCTTGAGGGCCTCCTTCCTGAGGGCTGCGATGGCGTCGTTGTGGATGGCGATCTGGTTCTGGAGGTTCGTCTCGACGTTGTTGAGCGTGTCGCCCATCTCAGCAAGAGACTTGCGGAAGTTTGCGGCCATGGTGTCGATCTCCTCCTTGATCGTCAGGTACATGTTGTCGGCAGACTTCTTGACTTCCTCGCGGATGTCCTCGAACGAGGCYTGGCGCTTCCTCGACTCYGTCTGG…
>13_C125
TCTGTCGTGGCGGCYCTGACGGCCCTCTCGCGGGCGATCGTCTCCTTCTCGATGGCAGCGGAGATGCGGGCGAAGCCCTCTGCGACTTTCTCGTTGAGCTGGTCATACATCTTCTTCCTCTCGGCGTTCTCCGTGGCGATGCCTGTCTCGAGGTCGTTCAGGCTCTTGAGGGCCTCCTTCCTGAGGGCTGCGATGGCGTCGTTGTGGATGGCGATCTGGTTCTGGAGGTTCGTCTCGACGTTGTTGAGCGTGTCGCCCATCTCAGCAAGAGACTTGCGGAAGTTTGCGGCCATGGTGTCGATCTCCTCCTTGATCGTCAGGTACATGTTGTCGGCAGACTTCTTGACTTCCTCGCGGATGTCCTCGAACGAGGCCTGGCGCTTCCTCGACTCYGTCTGG…
>13_C129
TCTGTCGTGGCGGCGCTGACGGCCCTCTCGCGGGCGATCGTCTCCTTCTCGATGGCAGCGGAGATGCGGGCGAAGCCCTCTGCGACTTTCTCGTTGAGCTGGTCATACATCTTCTTCCTCTCGGCGTTCTCCGTGGCGATGCCTGTCTCRAGGTCGTTCAGGCTCTTGAGGGCCTCCTTCCTGAGGGCTGCGATGGCGTCGTTGTGGATGGCGYTCTGGTTCTGGAGGTTCGTCTCGACGTTRTTGAGYGTGTCGCCCATCTCAGCRAGAGACTTGCGGAAGTTTGCGGCCATGGTGTCGATCTCCTCCTTGATCGTCAGGTACATGTTGTCGGCAGACTTCTTGACTTCCTCGCGGATGTCCTCGAACGAGGCCTGGCGCTTCCTCGACTCTGTCTGG…
>13_C148
TCTGTCGTGGCGGCGCTGACGGCCCTCTCGCGGGCGATCGTCTCCTTCTCGATGGCAGCGGAGATGCGGGCGAAGCCCTCTGCGACTTTCTCGTTGAGCTGGTCATACATCTTCTTCCTCTCGGCGTTRTCCGTGGCGATSCCTGTCTCGAGGTCGTTCAGGCTCTTGAGGGCCTCCTTCCTGAGGGCTGCGATGGCGTCGTTGTGGATGGCGATCTGGTTCTGGAGGTTCGTCTCGACGTTGTTGAGCGTGTCGCCCATCTCAGCRAGAGACTTGCGGAAGTTTGCGGCCATGGTGTCGATCTCCTCCTTGATCGTCAGGTACATGTTGTCGGCAGACTTCTTGACTTCCTCGCGGATGTCCTCGAACGAGGCCTGGCGCTTCCTCGACTCTGTCTGG…
>13_CL
TCTGTCGTGGCGGCGCTGACGGCCCTCTCGCGGGCGATCGTCTCCTTCTCGATGGCAGCGGAGATGCGGGCGAAGCCCTCTGCGACTTTCTCGTTGAGCTGGTCATACATCTTCTTCCTCTCGGCGTTCTCCGTGGCGATGCCTGTCTCGAGGTCGTTCAGGCTCTTGAGGGCCTCCTTCCTGAGGGCTGCGATGGCGTCGTTGTGGATGGCGATCTGGTTCTGGAGGTTCGTCTCGACGTTGTTGAGCGTGTCGCCCATCTCAGCRAGAGACTTGCGGAAGTTTGCGGCCATGGTGTCGATCTCCTCCTTGATCGTCAGGTACATGTTGTCGGCRGACTTCTTGACTTCCTCGCGGATGTCCTCGAACGAGGCCTGGCGCTTCCTCGACTCTGTCTGG…

## Sheet: Gdh
GLUTAMATE DEHYDROGENASE (Gdh)
Assemblage A
>12_C41
TTGCCCTCGTAGTACACGACGCTAGGATACTTGTCCTTGAACTCGGAGACGCGCCCGCGCTTCTCGTTCTTGAGGTACATGAGGTGAGCCAGCTTCTCCTCGTTGAACCCATCCTTGTCGACAATGGTCCCGTTGGAGTCTGAGAAGGTGAGGACCTTTGCGCCAAGCTGAATGAGCTTCTCGCAAGCAAACTGGGCAACGTTGCCGGAGCCAGAAAGAAGGACGTTCTTACCCCTGATCACAGTGTTGTTGTCCTTGCACATCTCCTCCAGGAAGTAGACAGCGCCATATCCCGTAGCCTCCGGCCTGATGAAGGACCCGCCCCACTTGACGTTCTTGCCTGTGAGGACGCCTGTGAACTCGTTCCTCAGGCGCTTGTACTGTCCGTACAGGTACCCG…
>08_11
GATGCAATCCACCTGGCCCTCGAAGCACTCCCAAGGCTTCTTGCCCTCGTAGTACACGACGCTAGGATACTTGTCCTTGAACTCGGAGACGCGCCCGCGCTTCTCGTTCTTGAGGTACATGAGGTGAGCCAGCTTCTCCTCGTTGAACCCATCCTTGTCGACAATGGTCCCGTTGGAGTCTGAGAAGGTGAGGACCTTTGCGCCAAGCTGAATGAGCTTCTCGCAAGCAAACTGGGCAACGTTGCCGGAGCCAGAAAGGAGGACGTTCTTACCCCTGATCACAGTGTTGTTGTCCTTGCACATCTCCTCCAGGAAGTAGACAGCGCCATAGCCCGTAGCCTCCGGCCTGATGAAGGACCCGCCCCACTTGACGTTCTTGCCTGTGAGGACGCCRGTGAA…
>12_C56
GATGCAATCCACCTGGCCCTCGAAGCACTCCCAAGGCTTCTTGCCCTCGTAGTACACGACGCTAGGATACTTGTCCTTGAACTCGGAGACGCGCCCGCGCTTCTCGTTCTTGAGGTACATGAGGTGAGCCAGCTTCTCCTCGTTGAACCCATCCTTGTCGACAATGGTCCCGTTGGAGTCTGAGAAGGTGAGGACCTTTGCGCCAAGCTGAATGAGCTTCTCGCAAGCAAACTGGGCAWCGTTGCCGGAGCCAGAAAGAAGGACGTTCTTACCCCTGATCACAGTGTTGTTGTCCTTGCACATCTCCTCCAGGAAGTAGACAGCGCCATAGCCCGTAGCCTCCGGCCTGATGAAGGACCCGCCCCACTTGACGTTCTTGCCTGTGAGGACGCCTGTGAA…
Assemblage B
>12_C11
TTGTTCTCGTGATACACGACACTGGGATACTTCTCCTTGAACTCAGCGATGCGCCCGCGCTTCTCATTCTTGAGGTGCATGAGGTGGGCCAGCTTCTCCTCGTTGAAGCCATCCTTATCGACGATAGTCCCGTTGGAGTCCGAGAAGGTGAGGACCTTCGCACCGAGCTGGAGGAGCTTCTCGCACGCGTACTGGGCAACGTTGCCAGAGCCAGAGAGGAGGACGTTCTTGCCCCTGATTACGGTGTTGTTATCCTTGCACATCTCCTCCAGGAAGTAGACAGCTCCATACCCTGTGGCCTCTGGTCTGATGAGAGACCCGCCCCACTTGATGTTCTTGCCCGTGAGGACGCCCGTAAACTCGTTCCTGAGGCGCTTGTACTGCCCAAACAGATAACCG…
>10_28
TTGTTCTCGTGATACACGACGCTGGGATACTTCTCCTTGAACTCAGCGATGCGCCCGCGCTTCTCATTCTTGAGGTGCATGAGGTGGGCCAGCTTCTCCTCGTTGAAGCCATCCTTATCGACGATAGTCCCGTTGGAGTCCGAGAAGGTGAGGACCTTCGCACCGAGCTGGAGGAGCTTCTCGCACGCGTACTGAGCAACGTTGCCAGAGCCAGAGAGGAGGACGTTCTTGCCCCTGATTACGGTGTTGTTATCCTTGCACATCTCCTCCAGGAAGTAGACAGCTCCATACCCTGTGGCCTCTGGTCTGATAAGAGACCCGCCCCACTTGATGTTCTTGCCCGTGAGGACGCCCGTGAACTCGTTCCTGAGGCGCTTGTACTGTCCAAACAGATAACCG…
>13_CM
TTGTTCTCGTGATACACGACGCTGGGATACTTCTCCTTGAACTCAGCGATGCGCCCGCGCTTCTCATTCTTGAGGTGCATGAGGTGGGCCAGCTTCTCCTCGTTGAAGCCATCCTTATCGACGATAGTCCCGTTGGAGTCCGAGAAGGTGAGGACCTTCGCACCGAGCTGGAGGAGCTTCTCGCACGCGTACTGAGCAACGTTGCCAGAGCCAGAGAGGAGGACGTTCTTGCCCCTGATTACGGTGTTGTTATCCTTGCACATCTCCTCCAGGAAGTAGACAGCTCCATACCCCGTGGCCTCTGGTCTGATGAGAGACCCACCCCACTTGATGTTCTTGCCCGTGAGGACGCCCGTGAACTCGTTCCTGAGGCGCTTATACTGTCCAAACAGATAACCG…
>11_36
TTGTTCTCGTGATACACGACGCTGGGGTACTTCTCCTTGAACTCAGCGATGCGCCCGCGCTTCTCATTCTTGAGGTGCATGAGGTGGGCCAGCTTCTCCTCGTTGAAGCCATCCTTATCGACGACAGTCCCGTTGGAGTCCGAGAAGGTGAGGACCTTCGCACCGAGCTGGAGGAGCTTCTCGCACGCGTACTGAGCAACGTTGCCAGAGCCAGAGAGGAGGACGTTCTTGCCCCTGATTACAGTGTTGTTATCCTTGCACATCTCCTCCAGGAAGTAGACAGCTCCATACCCTGTGGCCTCTGGCCTGATGAGAGACCCGCCCCACTTGATGTTCTTGCCCGTGAGGACGCCCGTGAACTCGTTTCTGAGGCGCTTATACTGTCCAAACAGATAACCG…
>11_38
TTGTTCTCGTGATACACGACGCTGGGATACTTCTCCTTGAACTCAGCGATACGCCCGCGCTTCTCATTCTTGAGGTGCATGAGATGGGCCAGTTTCTCCTCGTTGAAGCCATCCTTATCGACGATAGTCCCGTTGGAGTCCGAGAAGGTGAGGACCTTCGCACCGAGCTGGAGGAGCTTCTCGCACGCGTACTGGGCAACGTTGCCAGAGCCAGAGAGGAGGACGTTCTTGCCCCTGATTACGGTGTTGTTATCCTTGCACATCTCCTCCAGGAAGTAGACAGCTCCATATCCTGTGGCCTCTGGCCTGATGAGAGACCCGCCCCACTTGATGTTCTTGCCCGTGAGGACGCCCGTGAACTCGTTCCTGAGGCGCTTATACTGTCCAAACAGATAACCG…
>12_C77
TTGTTCTCGTGATACACGACGCTGGGATACTTCTCCTTGAACTCAGCGATGCGCCCGCGCTTCTCATTCTTGAGGTGCATGAGGTGGGCCAGTTTCTCCTCGTTGAAGCCCTCCTTATCGACGATAGTCCCGTTGGAGTCCGAGAAGGTGAGGACCTTCGCACCGAGCTGGAGGAGCTTCTCGCACGCGTACTGGGCAACGTTGCCAGAGCCAGAGAGGAGGACGTTCTTGCCCCTGATTACGGTGTTGTTATCCTTGCACATCTCCTCCAGGAAGTAGACAGCTCCATACCCTGTGGCCTCTGGCCTGATGAGAGACCCGCCCCACTTGATGTTCTTGCCCGTGAGGACGCCCGTGAACTCGTTCCTGAGGCGCTTGTACTGTCCAAACAGATAACCA…
>12_C53
TTGTTCTCGTGATACACGACGCTGGGATACTTCTCCTTGAACTCAGCGATGCGCCCGCGCTTCTCATTCTTGAGGTGCATGAGGTGGGCCAGTTTCTCCTCGTTGAAGCCCTCCTTATCGACGATAGTCCCGTTGGAGTCCGAGAAGGTGAGGACCTTCGCACCGAGCTGGAGGAGCTTCTCGCATGCGTACTGGGCAACGTTGCCAGAGCCAGAGAGAAGGACGTTCTTGCCCCTGATTACGGTGTTGTTATCCTTGCACATCTCCTCCAGGAAGTAGACAGCTCCATACCCTGTGGCCTCTGGCCTGATGAGAGACCCGCCCCACTTGATGTTCTTGCCCGTGAGGACGCCCGTGAACTCGTTCCTGAGACGCTTGTACTGTCCAAACAGATAACCA…
>13_C118
TTGTTCTCGTGATACACGACGCTGGGATACTTCTCCTTGAACTCAGCGATGCGCCCGCGCTTCTCATTCTTGAGGTGCATGAGATGGGCCAGTTTCTCCTCGTTGAAGCCATCCTTATCGACGATAGTCCCGTTGGAGTCCGAGAAGGTGAGGACCTTCGCACCGAGCTGGAGGAGCTTCTCGCACGCGTACTGGGCAACGTTGCCAGAGCCAGAGAGGAGGACGTTCTTGCCCCTGATTACGGTGTTGTTATCCTTGCACATCTCCTCCAGGAAGTAGACAGCTCCATACCCTGTGGCCTCTGGCCTGATGAGAGACCCGCCCCACTTGATGTTCTTGCCCGTGAGGACGCCCGTGAACTCGTTCCTGAGACGCTTGTACTGTCCAAACAGATAACCA…
>12_C19
TTGTTCTCGTGATACACGACGCTGGGATACTTCTCCTTGAACTCAGCGATGCGCCCGCGCTTCTCATTCTTGAGGTGCATGAGGTGGGCCAGTTTCTCCTCGTTGAAGCCATCCTTATCGACGATAGTCCCGTTGGAGTCCGAGAAGGTGAGGACCTTCGCACCGAGCTGGAGGAGCTTTTCGCACGCGTACTGGGCAACGTTGCCAGAGCCAGAGAGAAGGACGTTCTTGCCCCTGATTACGGTGTTGTTGTCCTTGCACATCTCCTCCAGGAAGTAGACAGCTCCATACCCTGTGGCCTCTGGCCTGATGAGAGACCCGCCCCACTTGATGTTCTTGCCCGTGAGGACGCCCGTGAACTCGTTCCTGAGACGCTTGTACTGTCCAAACAGATAACCA…
>11_1
GATGCAATCCACCTGCCCGTCGAAYCACTCCCAGGGTTTCTTGTTCTCGTGATACACGACGCTGGGATACTTCTCCTTGAACTCAGCGATGCGCCCGCGCTTCTCATTCTTGAGGTGCATGAGGTGGGCYAGYTTCTCCTCGTTGAAGCCMTCCTTATCGACGATAGTCCCGTTGGAGTCCGAGAAGGTGAGGACCTTCGCACCGAGCTGGAGGAGCTTCTCGCACGCRTACTGRGCAACGTTGCCAGAGCCAGAGAGGAGGACGTTCTTGCCCCTGATTACGGTGTTGTTATCCTTGCACATCTCCTCCAGGAAGTAGACAGCTCCATACCCTGTGGCCTCTGGYCTGATGAGAGACCCGCCCCACTTGATGTTCTTGCCCGTGAGGACGCCCGTGAA…
>11_3
GATGCAATCCACCTGCCCGTCGAAGCACTCCCAGGGCTTCTTGTTCTCGTGATACACGACGCTGGGATACTTCTCCTTGAACTCAGCGATGCGCCCGCGCTTCTCATTCTTGAGGTGCATGAGGTGGGCCAGCTTCTCCTCGTTGAAGCCATCCTTATCGACGATAGTCCCGTTGGAGTCCGAGAAGGTGAGKACCTTCGCGCCGAGCTGGAGGAGCTTCTCGCACGCGTACTGAGCAACGTTGCCAGAGCCGGAGAGGAGGACGTTTTTGCCCCTGATTACGGTGTTGTTATCCTTGCACATCTCCTCCAGGAAGTAGACAGCTCCATACCCTGTGGCCTCTGGTCTGATGAGAGACCCACCCCACTTGATGTTCTTGCCCGTGAGAACGCCCGTGAA…
>11_44
GATGCAATCCACCTGCCCGTCGAAGCACTCCCAGGGRTTCTTGTTCTCGTGATACACGACGCTGGGATACTTCTCCTTGAACTCAGCGATGCGCCCGCGCTTCTCATTCTTGAGGTGCATGAGGTGGGCCAGCTTCTCCTCGTTGAAGCCATCCTTATCGACGATAGTCCCGTTGGAGTCCGAGAAGGTGAGGACCTTCGCRCCGAGCTGGAGGAGCTTCTCGCACGCGTACTGAGCAACGTTGCCAGAGCCRGAGAGGAGGACGTTYTTGCCCCTGATTACGGTGTTGTTATCCTTGCACATCTCCTCCAGGAAGTAGACAGCTCCATACCCTGTGGCCTCTGGTCTGATGAGAGACCCRCCCCACTTGATGTTCTTGCCCGTGAGRACGCCCGTRAA…
>11_69
GATGCAATCCACCTGCCCGTCGAAGCACTCCCAGGGCTTCTTYTTCTCGTGATACACGACGCTGGGATACTTCTCCTTGAACTCAGCGATGCGCCCGCGCTTCTCATTCTTGAGGTGCATGAGRTGGGCCAGYTTCTCCTCGTTGAAGCCATCCTTATCGACGATAGTCCCGTTGGAGTCCGAGAAGGTGAGGACCTTCGCACCGAGCTGGAGGAGCTTCTCGCACGCGTACTGGGCAACGTTGCCAGAGCCAGAGAGGAGGACGTTCTTGCCCCTGATTACGGTGTTGTTATCCTTGCACATCTCCTCCAGGAAGTAGACAGCTCCATACCCTGTGGCCTCTGGCCTGATGAGAGACCCGCCCCACTTGATGTTCTTGCCCGTGAGGACGCCCGTGAA…
>12_C2
GATGCAATCCACCTGCCCGTCGAAGCACTCCCAGGGRTTCTTGTTCTCGTGATACACGACGCTGGGATACTTCTCCTTGAACTCAGCGATGCGCCCGCGCTTCTCATTCTTGAGGTGCATGAGGTGGGCCAGCTTCTCCTCGTTGAAGCCATCCTTATCGACGATAGTCCCGTTGGAGTCCGAGAAGGTGAGGACCTTCGCRCCGAGCTGGAGGAGCTTCTCGCACGCGTACTGAGCAACGTTGCCAGAGCCRGAGAGGAGGACGTTTTTGCCCCTGATTACGGTGTTGTTATCCTTGCACATCTCCTCCAGGAAGTAGACAGCTCCATACCCTGTGGCCTCTGGTCTGATGAGAGACCCRCCCCACTTGATGTTCTTGCCCGTGAGRACGCCCGTRAA…
>12_C6
GATGCAATCCACCTGCCCGTCGAAGCACTCCCAGGGTTTCTTGTTCTCGTGATACACGACGCTGGGATACTTCTCCTTGAACTCAGCGATGCGCCCGCGCTTCTCATTCTTGAGGTGCATGAGGTGGGCCAGCTTCTCCTCGTTGAAGCCATCCTTATCGACGATAGTCCCGTTGGAGTCCGAGAAGGTGAGGACCTTCGCRCCGAGCTGGAGGAGCTTCTCGCACGCGTACTGAGCAACGTTGCCAGAGCCRGAGAGGAGGACGTTRTTGCCCCTGATTACGGTGTTGTTATCCTTGCACATCTCCTCCAGGAAGTAGACAGCTCCATACCCTGTGGCCTCTGGTCTGATGAGAGACCCRCCCCACTTGATGTTCTTGCCCGTGAGRACGCCCGTRAA…
>12_C17
GATGCAATCCACCTGCCCGTCGAAGCACTCCCAGGGRTTCTTGTTCTCGTGATACACGACGCTGGGATACTTCTCCTTGAACTCAGCGATGCGCCCGCGCTTCTCATTCTTGAGGTGCATGAGGTGGGCCAGCTTCTCCTCGTTGAAGCCATCCTTATCGACGATAGTCCCGTTGGAGTCCGAGAAGGTGAGGACCTTCGCACCGAGCTGGAGGAGCTTCTCGCACGCGTACTGAGCAACGTTGCCAGAGCCAGAGAGGAGGACGTTCTTGCCCCTGATTACGGTGTTGTTATCCTTGCACATCTCCTCCAGGAAGTAGACAGCTCCATAYCCYGTGGCCTCTGGTCTGATRAGAGACCCRCCCCACTTGATGTTCTTGCCCGTGAGGACGCCCGTRAA…
>12_C18
GATGCAATCCACCTGCCCGTCGAAGCACTCCCAGGGTTTCTTGTTCTCGTGATACACGACGCTGGGATACTTCTCCTTGAACTCAGCGATGCGCCCGCGCTTCTCATTCTTGAGGTGCATGAGGTGGGCCAGCTTCTCCTCGTTGAAGCCATCCTTATCGACGATAGTCCCGTTGGAGTCCGAGAAGGTGAGGACCTTCGCACCGAGCTGGAGGAGCTTCTCGCACGCGTACTGAGCAACGTTGCCAGAGCCAGAGAGGAGGACGTTCTTGCCCCTGATTACGGTGTTGTTATCCTTGCACATCTCCTCCAGGAAGTAGACAGCTCCATACCCTGTGGCCTCTGGTCTGATGAGAGACCCGCCCCACTTGATGTTCTTGCCCGTGAGGACGCCCGRAAA…
>12_C30
GATGCAATCCACCTGCCCGTCGAAGCACTCCCAGGGRTTCTTGTTCTCGTGATACACGACGCTGGGATACTTCTCCTTGAACTCAGCGATGCGCCCGCGCTTCTCATTCTTGAGGTGCATGAGGTGGGCCAGCTTCTCCTCGTTGAAGCCATCCTTATCGACGATAGTCCCGTTGGAGTCCGAGAAGGTGAGGACCTTCGCRCCGAGCTGGAGGAGCTTCTCGCACGCGTACTGAGCAACGTTGCCAGAGCCRGAGAGGAGGACGTTYTTGCCCCTGATTACGGTGTTGTTATCCTTGCACATCTCCTCCAGGAAGTAGACAGCTCCATACCCTGTGGCCTCTGGTCTGATGAGAGACCCRCCCCACTTGATGTTCTTGCCCGTGAGRACGCCCGTRAA…
>12_C39
GATGCAATCCACCTGCCCGTCGAAGCACTCCCAGGGRTTCTTGTTCTCGTGATACACGACGCTGGGATACTTCTCCTTGAACTCAGCGATGCGCCCGCGCTTCTCATTCTTGAGGTGCATGAGGTGGGCCAGCTTCTCCTCGTTGAAGCCATCCTTATCGACGATAGTCCCGTTGGAGTCCGAGAAGGTGAGGACCTTCGCACCGAGCTGGAGGAGCTTCTCGCACGCGTACTGAGCAACGTTGCCAGAGCCAGAGAGGAGGACGTTCTTGCCCCTGATTACGGTGTTGTTATCCTTGCACATCTCCTCCAGGAAGTAGACAGCTCCATACCCTGTGGCCTCTGGTCTGATRAGAGACCCGCCCCACTTGATGTTCTTGCCCGTGAGGACGCCCGTGAA…
>12_C81
GATGCAATCCACCTGCCCGTCGAAGCACTCCCAGGGRTTCTTGTTCTCGTGATACACGACRCTGGGATACTTCTCCTTGAACTCAGCGATGCGCCCGCGCTTCTCATTCTTGAGGTGCATGAGGTGGGCCAGCTTCTCCTCGTTGAAGCCATCCTTATCGACGATAGTCCCGTTGGAGTCCGAGAAGGTGAGGACCTTCGCACCGAGCTGGAGGAGCTTCTCGCACGCGTACTGAGCAACGTTGCCAGAGCCAGAGAGGAGGACGTTCTTGCCCCTGATTACGGTGTTGTTATCCTTGCACATCTCCTCCAGGAAGTAGACAGCTCCATACCCTGTGGCCTCTGGTCTGATGAGAGACCCGCCCCACTTGATGTTCTTGCCCGTGAGGACGCCCGTAAA…
>12_C99
GATGCAATCCACCTGCCCGTCGAAGCACTCCCAGGGCTTCTTGTTCTCGTGATACACGACGCTGGGATACTTCTCCTTGAACTCAGCGATRCGCCCGCGCTTCTCATTCTTGAGGTGCATGAGATGGGCCAGTTTCTCCTCGTTGAAGCCATCCTTATCGACGATAGTCCCGTTGGAGTCCGAGAAGGTGAGGACCTTCGCACCGAGCTGGAGGAGCTTYTCGCACGCGTACTGGGCAACGTTGCCAGAGCCAGAGAGRAGGACGTTCTTGCCCCTGATTACGGTGTTGTTRTCCTTGCACATCTCCTCCAGGAAGTAGACAGCTCCATACCCTGTGGCCTCTGGCCTGATGAGAGACCCGCCCCACTTGATGTTCTTGCCCGTGAGGACGCCCGTGAA…
>13_C119
GATGCAATCCACCTGCCCGTCGAAGCACTCCCAGGGCTTCTTGTTCTCGTGATACACGACGCTGGGATACTTCTCCTTGAACTCAGCGATGCGCCCGCGCTTCTCATTCTTGAGGTGCATGAGGTGGGCCAGTTTCTCCTCRTTGAAGCCCTCCTTATCGACGATAGTCCCGTTGGAGTCCGAGAAGGTGAGGACCTTCGCACCGAGCTGGAGGAGCTTCTCGCACGCGTACTGGGCAACGTTGCCAGAGCCAGAGAGGAGGACGTTCTTGCCCCTGATTACGGTGTTGTTATCCTTGCACATCTCCTCCAGGAARTAGACAGCTCCATACCCTGTGGCCTCTGGYCTGATGAGAGACCCRCCCCACTTGATGTTCTTGCCCGTGAGGACGCCCGTGAA…
>13_C124
GATGCAATCCACCTGCCCGTCGAAGCACTCCCAGGGRTTCTTGTTCTCGTGATACACGACGCTGGGATACTTCTCCTTGAACTCAGCGATGCGCCCGCGCTTCTCATTCTTGAGGTGCATGAGGTGGGCCAGYTTCTCCTCGTTGAAGCCMTCCTTATCGACGATAGTCCCGTTGGAGTCCGAGAAGGTGAGGACCTTCGCACCGAGCTGGAGGAGCTTCTCGCACGCRTACTGRGCAACGTTGCCAGAGCCAGAGAGRAGGACGTTCTTGCCCCTGATTACGGTGTTGTTATCCTTGCACATCTCCTCCAGGAAGTAGACAGCTCCATACCCTGTGGCCTCTGGYCTGATGAGAGACCCGCCCCACTTGATGTTCTTGCCCGTGAGGACGCCCGTGAA…
>13_C125
GATGCAATCCACCTGCCCGTCGAAYCACTCCCAGGGRTTCTTGTTCTCGTGATACACGACGCTGGGATACTTCTCCTTGAACTCAGCGATGCGCCCGCGCTTCTCATTCTTGAGGTGCATGAGRTGGGCCAGYTTCTCCTCGTTGAAGCCATCCTTATCGACGATAGTCCCGTTGGAGTCCGAGAAGGTGAGGACCTTCGCACCGAGCTGGAGGAGCTTCTCGCACGCGTACTGRGCAACGTTGCCAGAGCCAGAGAGGAGGACGTTCTTGCCCCTGATTACGGTGTTGTTATCCTTGCACATCTCCTCCAGGAAGTAGACAGCTCCATAYCCTGTGGCCTCTGGYCTGATGAGAGACCCGCCCCACTTGATGTTCTTGCCCGTGAGGACGCCCGTGAA…
>13_C126
GATGCAATCCACCTGCCCGTCGAAGCACTCCCAGGGTTTCTTGTTCTCGTGATACACGACGCTGGGATACTTCTCCTTGAACTCAGCGATGCGCCCGCGCTTCTCATTCTTGAGGTGCATGAGGTGGGCCAGCTTCTCCTCGTTGAAGCCATCCTTATCGACGATAGTCCCGTTGGAGTCCGAGAAGGTGAGGACCTTCGCACCGAGCTGGAGGAGCTTCTCGCACGCGTACTGAGCAACGTTGCCAGAGCCAGAGAGGAGGACGTTCTTGCCCCTGATTACGGTGTTGTTATCCTTGCACATCTCCTCCAGGAAGTAGACAGCTCCATACCCTGTGGCCTCTGGTCTGATGAGAGACCCGCCCCACTTGRTGTTCTTGCCCGTGAGGACGCCCGTAAA…
>13_C140
GATGCAATCCACCTGCCCGTCGAAGCACTCCCAGGGCTTCTTGTTCTCGTGATACACGACGCTGGGATACTTCTCCTTGAACTCAGCGATRCGCCCGCGCTTCTCATTCTTGAGGTGCATGAGATGGGCCAGTTTCTCCTCGTTGAAGCCATCCTTATCGACGATAGTCCCGTTGGAGTCCGAGAAGGTGAGGACCTTCGCACCGAGCTGGAGGAGCTTYTCGCACGCGTACTGGGCAACGTTGCCAGAGCCAGAGAGGAGGACGTTCTTGCCCCTGATTACGGTGTTGTTATCCTTGCACATCTCCTCCAGGAAGTAGACAGCTCCATACCCTGTGGCCTCTGGCCTGATGAGAGACCCGCCCCACTTGATGTTCTTGCCCGTGAGGACGCCCGTGAA…
>13_C148
GATGCAATCCACCTGCCCGTCGAAYCACTCCCAGGGCTTCTTGTTCTCGTGATACACGACGCTGGGATACTTCTCCTTGAACTCAGCGATGCGCCCGCGCTTCTCATTCTTGAGGTGCATGAGGTGGGCCAGYTTCTCCTCGTTGAAGCCATCCTTATCGACGATAGTCCCGTTGGAGTCCGAGAAGGTGAGGACCTTCGCACCGAGCTGGAGGAGCTTCTCGCACGCGTACTGRGCAACGTTGCCAGAGCCAGAGAGGAGGACGTTCTTGCCCCTGATTACGGTGTTGTTATCCTTGCACATCTCCTCCAGGAAGTAGACAGCTCCATACCCTGTGGCCTCTGGYCTGATGAGAGACCCGCCCCACTTGATGTTCTTGCCCGTGAGGACGCCCGTGAA…
>13_C151
GATGCAATCCACCTGCCCGTCGAAGCACTCCCAGGGCTTCTTGTTCTCGTGATACACGACGCTGGGATACTTCTCCTTGAACTCAGCGATGCGCCCGCGCTTCTCATTCTTGAGGTGCATGAGATGGGCCAGTTTCTCCTCGTTGAAGCCATCCTTATCGACGATAGTCCCGTTGGAGTCCGAGAAGGTRAGGACCTTCGCACCGAGCTGGAGGAGCTTCTCGCAYGCGTACTGRGCAACGTTGCCAGAGCCAGAGAGGAGGACGTTCTTGCCCCTGATTACGGTGTTGTTATCCTTGCACATCTCCTCCAGGAAGTAGACRGCTCCATACCCTGTGGCCTCTGGCCTGATGAGAGACCCGCCCCACTTGATGTTCTTGCCCGTRAGGACGCCCGTGAA…
>13_C154
GATGCAATCCACCTGCCCGTCGAAGCACTCCCAGGGRTTCTTGTTCTCGTGATACACGACGCTGGGATACTTCTCCTTGAACTCAGCGATGCGCCCGCGCTTCTCATTCTTGAGGTGCATGAGRTGGGCCAGYTTCTCCTCGTTGAAGCCATCCTTATCGACGATAGTCCCGTTGGAGTCCGAGAAGGTGAGGACCTTCGCACCGAGCTGGAGGAGCTTCTCGCACGCGTACTGRGCAACGTTGCCAGAGCCAGAGAGGAGGACGTTCTTGCCCCTGATTACGGTGTTGTTATCCTTGCACATCTCCTCCAGGAAGTAGACAGCTCCATACCCTGTGGCCTCTGGYCTGATGAGAGACCCGCCCCACTTGATGTTCTTGCCCGTGAGGACGCCCGTRAA…
>13_C157
GATGCAATCCACCTGCCCGTCGAAYCACTCCCAGGGCTTCTTGTTCTCGTGATACACGACGCTGGGRTACTTCTCCTTGAACTCAGCGATGCGCCCGCGCTTCTCATTCTTGAGGTGCATGAGRTGGGCCAGYTTCTCCTCGTTGAAGCCATCCTTATCGACGATAGTCCCGTTGGAGTCCGAGAAGGTGAGGACCTTCGCACCGAGCTGGAGGAGCTTCTCGCACGCGTACTGRGCAACGTTGCCAGAGCCAGAGAGGAGGACGTTCTTGCCCCTGATTACGGTGTTGTTATCCTTGCACATCTCCTCCAGGAAGTAGACAGCTCCATACCCTGTGGCCTCTGGYCTGATGAGAGACCCGCCCCACTTGATGTTCTTGCCCGTGAGGACGCCCGTGAA…
>13_CC
GATGCAATCCACCTGCCCGTCGAAYCACTCCCAGGGCTTCTTGTTCTCGTGATACACGACGCTGGGATACTTCTCCTTGAACTCAGCGATGCGCCCGCGCTTCTCATTCTTGAGGTGCATGAGGTGGGCCAGYTTCTCCTCGTTGAAGCCMTCCTTATCGACGATAGTCCCGTYGGAGTCCGAGAAGGTGAGGACCTTCGCACCGAGCTGGAGGAGCTTCTCGCACGCGTACTGGGCAACGTTGCCAGAGCCAGAGAGRAGGACGTTCTTGCCCCTGATTACGGTGTTGTTATCCTTGCACATYTCCTCCAGGAAGTAGACAGCTCCATACCCTGTGGCCTCTGGYCTGATGAGAGACCCGCCCCACTTGATGTTCTTGCCCGTGAGGACGCCCGTGAA…
>13_CG
GATGCAATCCACCTGCCCGTCGAAGCACTCCCAGGGTTTCTTGTTCTCGTGATACACGACGCTGGGATACTTCTCCTTGAACTCAGCGATGCGCCCGCGCTTCTCATTCTTGAGGTGCATGAGGTGGGCCAGCTTCTCCTCGTTGAAGCCATCCTTATCGACGACAGTCCCGTTGGAGTCCGAGAAGGTGAGGACCTTCGCACCGAGCTGGAGGAGCTTCTCGCACGCGTACTGGGCAACGTTGCCAGAGCCAGAGAGGAGGACGTTCTTGCCCCTGATTACGGTGTTGTTATCCTTGCACATCTCCTCCAGGAAGTAGACAGCTCCATACCCTGTGGCCTCTGGCCTGATGAGAGACCCGCCCCACTTGATGTTCTTGCCCGTGAGGACGCCCGTGAA…
>13_CL
GATGCAATCCACCTGCCCGTCGAAGCACTCCCAGGGRTTCTTGTTCTCGTGATACACGACGCTGGGATACTTCTCCTTGAACTCAGCGATGCGCCCGCGCTTCTCATTCTTGAGGTGCATGAGGTGGGCCAGTTTCTCCTCGTTGAAGCCMTCCTTATCGACGATAGTCCCGTTGGAGTCCGAGAAGGTGAGGACCTTCGCACCGAGCTGGAGGAGCTTCTCGCACGCGTACTGRGCAACGTTGCCAGAGCCAGAGAGGAGGACGTTCTTGCCCCTGATTACGGTGTTGTTATCCTTGCACATCTCCTCCAGGAAGTAGACAGCTCCATACCCTGTGGCCTCTGGTCTGATGAGAGACCCGCCCCACTTGATGTTCTTGCCCGTGAGGACGCCCGTGAA…
>13_CN
GATGCAATCCACCTGCCCGTCGAAYCACTCCCAGGGCTTCTTGTTCTCGTGATACACGACGCTGGGATACTTCTCCTTGAACTCAGCGATGCGCCCGCGCTTCTCATTCTTGAGGTGCATGAGGTGGGCCAGCTTCTCCTCGTTGAAGCCATCCTTATCGACGATAGTCCCGTTGGAGTCCGAGAAGGTGAGGACCTTCGCACCGAGCTGGAGGAGCTTCTCGCACGCGTACTGAGCAACGTTGCCAGAGCCAGAGAGGAGGACGTTCTTGCCCCTGATTACGGTGTTGTTATCCTTGCACATCTCCTCCAGGAAGTAGACAGCTCCATACCCTGTGGCCTCTGGCCTGATGAGAGACCCGCCCCACTTGATGTTCTTGCCCGTGAGGACGCCCGTGAA…

## Sheet: Tpi
TRIOSE-PHOSPHATE ISOMERASE (Tpi)
Assemblage B
>10_H43
GTTCTCCCATAACTTCTTTGATTCTCCAATCTCCTTCTTAAGAGCCTCGAGCTGAGCAATATTCACCTCCATAGTGTTATTGGCCTTGCGTTCATCCAGGGTCTCTCCGGTGCAGAAGATAACAGTCATACCTTTGTCCAGAGCACGCTTCGCCTTCTTAGCACTCTGCTCATTGGTCTCGCCCATGATTCTACGTCTTTCAGAGTGTCCTATTATTACATGGCTCAGCCCCATGTCTAGCAGCATCTCGACGCTTGTCTCGCCGGTCCATGCACCGTTCCCCTCCAGATACACGTTCTGTGCTGCTATTTTCAGACACTTCGAGGTGTTCGCCGCAATAGCTGTAGAAAGG
>10_H35
GTTCTCCCATAACTTCTTTGATTCTCCAATCTCCTTCTTAAGAGCCTCGAGTTGAGCAATATTCACCTCCATAGTGTTATTGGCCTTGCGTTCATCCAGGGTCTCTCCGGTGCAGAAGATAACAGTCATACCTTTGTCCAGAGCACGCTTCGCCTTCTTAGCACTCTGCTCATTGGTCTCGCCCATGATTCTACGTCTTTCAGAGTGTCCTATTATTACATGGCTCAGCCCCATGTCCAGCAGCATCTCGACGCTTGTCTCGCCGGTCCATGCACCGTTCCCCTCCAGATACACGTTCTGTGCTGCTATTTTCAGACACTTCGAGGTGTTCGCCGCAATAGCTGTAGAAAGG
>13_CG
GTTCTCCCATAACTTCTTTGATTCTCCAATCTCCTTCTTAAGAGCCTCGAGCTGAGCAATATTCACCTCCATAGTGTTATTGGCCTTGCGTTCATCCAGGGTCTCTCCGGTGCAGAAGATAACAGTCATACCTTTGTCCAGAGCACGCTTCGCCTTCTTAGCACTCTGCTCATTGGTCTCGCCCACGATTCTACGTCTTTCAGAGTGTCCTACTATTACATGGCTCAGCCCCATGTCCAGCAGCATCTCGACGCTTGTCTCGCCGGTCCATGCACCGTTCCCCTCCAGATACACATTCTGTGCTGCTATTTTCAGACACTTCGAGGTATTCGCCGCAATAGCTGTAGAAAGG
>12_C64
GTTCTCCCACAACTTCTTTGAGTCTCCAATCTCCTTCTTAAGAGCCTCGAGCTGAGCAATATTCACCTCCATAGTGTTATTGGCCTTGCGCTCATCCAGGGTCTCTCCGGTGCAGAAGATAACAGTCATACCTTTGTCCAGAGCACGCTTCGCCTTCTTAGCACTCTGCTCATTGGTCTCGCCCATGATTCTACGTCTTTCAGAGTGTCCTATTATTACATGGCTCAGCCCCATGTCTAGCAGCATCTCGACGCTTGTCTCGCCGGTCCATGCACCGTTCCCCTCCAGATACACGTTCTGTGCTGCTATTTTCAGACACTTCGAAGTATTCGCCGCAATAGCTGTAGAAAGG
>11_25
GTTCTCCCATAACTTCTTTGATTCTCCAATCTCCTTCTTAAGAGCCTCGAGCTGAGCAATATTTACCTCCATAGTGTTATTGGCCTTGCGTTCATCCAGGGTCTCTCCGGTGCAGAAGATAACAGTCATACCTTTGTCCAGAGCACGCTTCGCCTTCTTAGCACTCTGCTCATTGGTCTCGCCCATGATTCTACGTCTTTCAGAGTGTCCTATTATTACATGGCTCAGCCCCATGTCCAGCAGCATCTCGACGCTTGTCTCGCCGGTCCATGCACCGTTCCCTTCCAGATACACGTTCTGTGCTGCTATTTTCAGACACTTCGAAGTATTCGCCGCAATAGCTGTAGATAGG
>12_C18
GTTCTCCCATAACTTCTTTGATTCTCCAATCTCCTTCTTAAGAGCCTCGAGCTGAGCAATATTTACCTCCATAGTGTTATTAGCCTTGCGTTCATCCAGGGTCTCTCCGGTGCAGAAGATAACAGTCATACCTTTGTCCAGAGCACGCTTCGCCTTCTTAGCACTCTGCTCATTGGTCTCGCCCATGATTCTACGTCTTTCAGAGTGTCCTATTATTACATGGCTCAGCCCCATGTCCAGCAGCATCTCGACGCTTGTCTCGCCGGTCCATGCACCGTTCCCTTCCAGATACACGTTCTGTGCTGCTATTTTCAGACACTTCGAAGTATTCGCCGCAATAGCTGTAGAAAGG
>11_1
AATTACAACGTTCTCCCATAACTTCTTTGATTCTCCAATCTCCTTCTTAAGAGCCTCGAGCTGAGCAATATTCACCTCCATAGTGTTATTGGCCTTGCGTTCATCCAGGGTCTCTCCGGTGCAGAAGATAACAGTCATACCTTTGTCCAGAGCACGCTTCGCCTTCTTAGCACTCTGCTCATTGGTCTCGCCCATGATTCTACGTCTTTCAGAGTGTCCTATTATTACATGGCTCAGCCCCATGTCCAGCAGCATCTCGACGCTTGTCTCGCCGGTCCATGCACCGTTCCCYTCCAGATACACGTTCTGTGCTGCTATTTTCAGACACTTCGARGTRTTCGCCGCAATAGCTGTAGAAAGGTGCACAAAGGAG
>11_35
AATTACAACGTTCTCCCATAACTTCTTTGATTCTCCAATCTCCTTCTTAAGAGCCTCGATCTGAGCAATATTCACCTCCATAGTGTTATTGGCCTTGCGTTCATCCAGGGTCTCTCCGGTGCAGAAGATAACAGTCATACCTTTATCCAGAGCACGCTTCGCCTTCTTAGCACTCTGCTCATTGGTCTCGCCCATGATTCTACGYCTTTCAGAGTGTCCTATTATTACATGGCTCAGCCCCATGTCCAGCAGCATCTCGACGCTTGTCTCGCCGGTCCATGCACCGTTCCCCTCCAGATACACGTTCTGTGCTGCTATTTTCAGACACTTCGAGGTGTTCGCCGCAATAGCTGTAGAAAGGTGCACAAAGGAG
>11_36
AATTACAACGTTCTCCCATAACTTCTTTGATTCTCCAATCTCCTTCTTAAGAGCCTCGAGCTGAGCAATATTCACCTCCATAGTGTTATTGGCCTTGCGTTCATCCAGGGTCTCTCCGGTGCAGAAGATAACAGTCATACCTTTGTCCAGAGCACGCTTCGCCTTCTTAGCACTCTGCTCATTGGTCTCGCCCATGATTCTACGTCTTTCAGAGTGTCCTATTATTACATGGCTCAGCCCCATGTCCAGCAGCATCTCGACGCTTGTCTCGCCGGTCCATGCACCGTTCCCYTCCAGATACACGTTCTGTGCYGCTATTTTCAGACACTTCGARGTRTTCGCCGCAATAGCTGTAGAAAGGTGCACAAAGGAG
>11_44
AATTACAACGTTCTCCCATAACTTCTTTGATTCTCCAATCTCCTTCTTAAGAGCCTCGAGCTGAGCAATATTTACCTCCATAGTGTTATTGGCCTTGCGTTCATCCAGGGTCTCTCCGGTGCAGAAGATAACAGTCATACCTTTGTCCAGAGCACGCTTCGCCTTCTTAGCACTCTGCTCATTGGTCTCGCCCATGATTCTACGTCTTTCAGAGTGTCCTATTATTACATGGCTCAGCCCCATGTCCAGCAGCATCTCGACGCTTGTCTCGCCGGTCCATGCACCGTTCCCTTCCAGATACACGTTCTGTGCTGCTATTTTCAGACACTTCRAAGTATTCGCCGCAATAGCTGTAGAAAGGTGCACAAAGGAG
>11_69
AATTACAACGTTCTCCCATAACTTCTTTGATTCTCCAATCTCCTTCTTAAGAGCCTCGAGCTGAGCAATATTCACCTCCATAGTGTTATTGGCCTTGCGTTCATCCAGGGTCTCTCCGGTGCAGAAGATAACAGTCATACCTTTGTCCAGAGCACGCTTCGCCTTCTTAGCACTCTGCTCATTGGTCTCRCCCATGATTCTACGTCTTTCAGAGTGTCCTATTATTACATGGCTCAGCCCCATGTCCAGCAGCATCTCGACGCTTGTCTCGCCGGTCCATGCACCGTTCCCCTCCAGATACACGTTCTGTGCTGCTATTTTCAGACACTTCGAGGTGTTCGCCGCAATAGCTGTAGAAAGGTGCACAAAGGAG
>12_C1
AATTACAACGTTCTCCCATAACTTCTTTGATTCTCCAATCTCCTTCTTAAGAGCCTCGAGCTGAGCAATATTYACCTCCATAGTGTTATTGGCCTTGCGTTCATCCAGGGTCTCTCCGGTGCAGAAGATAACAGTCATACCTTTGTCCAGAGCACGCTTCGCCTTCTTAGCACTCTGCTCATTGGTCTCGCCCATGATTCTACGTCTTTCAGAGTGTCCTATTATTACATGGCTCAGCCCCATGTCCAGCAGCATCTCGACGCTTGTCTCGCCGGTCCATGCACCGTTCCCTTCCAGATACACGTTCTGTGCTGCTATTTTCAGACACTTCGAAGTRTTCGCCGCAATAGCTGTAGAAAGGTGCACAAAGGAG
>12_C17
AATTACAACGTTCTCCCATAACTTCTTTGATTCTCCAATCTCCTTCTTAAGAGCCTCGAGCTGAGCAATATTCACCTCCATAGTGTTATTGGCCTTGCGTTCATCCAGGGTCTCTCCGGTGCAGAAGATAACAGTCATACCTTTGTCCAGAGCACGCTTCGCCTTCTTAGCACTCTGCTCATTGGTCTCGCCCATGATTCTACGTCTTTCAGAGTGTCCTATTATTACATGGCTCAGCCCCATGTCCAGCAGCATCTCGACGCTTGTCTCGCCGGTCCATGCACCGTTCCCCTCCAGATACACGTTCTGTGCTGCTATTTTCAGACACTTCGAGRTGTTYGCCGCAATAGCTGTAGAAAGGTGCACAAAGGAG
>12_C21
AATTACAACGTTCTCCCATAACTTCTTTGATTCTCCAATCTCCTTCTTAAGAGCCTCGAGCTGAGCAATATTYACCTCCATAGTGTTATTGGCCTTGCGTTCATCCAGGGTCTCTCCGGTGCAGAAGATAACAGTCATACCTTTGTCCAGAGCACGCTTCGCCTTCTTAGCACTCTGCTCATTGGTCTCGCCCATGATTCTACGTCTTTCAGAGTGTCCTATTATTACATGGCTCAGCCCCATGTCCAGCAGCATCTCGACGCTTGTCTCGCCGGTCCATGCACCGTTCCCYTCCAGATACACGTTCTGTGCTGCTATTTTCAGACACTTCGARGTRTTCGCCGCAATAGCTGTAGAAAGGTGCACAAAGGAG
>12_C27
AATTACAACGTTCTCCCATAACTTCTTTGATTCTCCAATCTCCTTCTTAAGAGCCTCGAGCTGAGCAATATTCACCTCCATAGTGTTATTGGCCTTGCGTTCATCCAGGGTCTCTCCGGTGCAGAAGATAACAGTCATACCTTTGTCCAGAGCACGCTTCGCCTTCTTAGCACTCTGCTCATTGGTCTCGCCCATGATTCTACGTCTTTCAGAGTGTCCTATTATTACATGGCTCAGCCCCATGTCCAGCAGCATCTCGACGCTTGTCTCGCCGGTCCATGCACCGTTCCCCTCCAGATACACGTTCTGTGCTGCTATTTTCAGACACTTCGAGGTRTTYGCCGCAATAGCTGTAGAAAGGTGCACAAAGGAG
>12_C30
AATTACAACGTTCTCCCATAACTTCTTTGATTCTCCAATCTCCTTCTTAAGAGCCTCGAGCTGAGCAATATTYACCTCCATAGTGTTATTGGCCTTGCGTTCATCCAGGGTCTCTCCGGTGCAGAAGATAACAGTCATACCTTTGTCCAGAGCACGCTTCGCCTTCTTAGCACTCTGCTCATTGGTCTCGCCCATGATTCTACGTCTTTCAGAGTGTCCTATTATTACATGGCTCAGCCCCATGTCCAGCAGCATCTCGACGCTTGTCTCGCCGGTCCATGCACCGTTCCCYTCCAGATACACGTTCTGTGCTGCTATTTTCAGACACTTCGARGTRTTCGCCGCAATAGCTGTAGAAAGGTGCACAAAGGAG
>12_C35
AATTACAACGTTCTCCCATAACTTCTTTGATTCTCCAATCTCCTTCTTAAGAGCCTCGAGCTGAGCAATATTCACCTCCATAGTGTTATTGGCCTTGCGTTCATCCAGGGTCTCTCCGGTGCAGAAGATAACAGTCATACCTTTGTCCAGAGCACGCTTCGCCTTCTTAGCACTCTGCTCATTGGTCTCGCCCATGATTCTACGTCTTTCAGAGTGTCCTATTATTACATGGCTCAGCCCCATGTCCAGCAGCATCTCGACGCTTGTCTCGCCGGTCCATGCACCGTTCCCYTCCAGATACACGTTCTGTGCTGCTATTTTCAGACACTTCGAAGTATTCGCCGCAATAGCTGTAGAAAGGTGCACAAAGGAG
>12_C77
AATTACAACGTTCTCCCATAACTTCTTTGATTCTCCAATCTCCTTCTTAAGAGCCTCGAGCTGAGCAATATTYACCTCCATAGTGTTATTGGCCTTGCGTTCATCCAGGGTCTCTCCGGTGCAGAAGATAACAGTCATACCTTTGTCCAGAGCACGCTTCGCCTTCTTAGCACTCTGCTCATTGGTCTCGCCCATGATTCTACGTCTTTCAGAGTGTCCTATTATTACATGGCTCAGCCCCATGTCCAGCAGCATCTCGACGCTTGTCTCGCCGGTCCATGCACCGTTCCCYTCCAGATACACGTTCTGTGCTGCTATTTTCAGACACTTCGARGTRTTCGCCGCAATAGCTGTAGAAAGGTGCACAAAGGAG
>13_C124
AATTACAACGTTCTCCCATAACTTCTTTGATTCTCCAATCTCCTTCTTAAGAGCCTCGAGCTGAGCAATATTCACCTCCATAGTGTTATTGGCCTTGCGTTCATCCAGGGTCTCTCCGGTGCAGAAGATAACAGTCATACCTTTGTCCAGAGCACGCTTCGCCTTCTTAGCACTCTGCTCATTGGTCTCGCCCATGATTCTACGTCTTTCAGAGTGTCCTATTATTACATGGCTCAGCCCCATGTCCAGCAGCATCTCGACGCTTGTCTCGCCGGTCCATGCACCGTTCCCCTCCAGATACACGTTCTGTGCTGCTATTTTCAGACACTTCGARGTATTCGCCGCAATAGCTGTAGAAAGGTGCACAAAGGAG
>13_C125
AATTACAACGTTCTCCCATAACTTCTTTGATTCTCCAATCTCCTTCTTAAGAGCCTCGAGCTGAGCAATATTCACCTCCATAGTGTTATTGGCCTTGCGTTCATCCAGGGTCTCTCCGGTGCAGAAGATAACAGTCATACCTTTGTCCAGAGCACGCTTCGCCTTCTTAGCACTCTGCTCATTGGTCTCGCCCATGATTCTACGYCTTTCAGAGTGTCCTATTATTACATGGCTCAGCCCCATGTCCAGCAGCATCTCGACGCTTGTCTCGCCGGTCCATGCACCGTTCCCCTCCAGATACACGTTCTGTGCTGCTATTTTCAGACACTTCGARGTRTTYGCCGCAATAGCTGTAGAAAGGTGCACAAAGGAG
>13_C140
AATTACAACGTTCTCCCATAACTTCTTTGATTCTCCAATCTCCTTCTTAAGAGCCTCGAGCTGAGCAATATTYACCTCCATAGTGTTATTGGCCTTGCGTTCATCCAGGGTCTCTCCGGTGCAGAAGATAACAGTCATACCTTTGTCCAGAGCACGCTTCGCCTTCTTAGCACTCTGCTCATTGGTCTCGCCCATGATTCTACGTCTTTCAGAGTGTCCTATTATTACATGGCTCAGCCCCATGTCCAGCAGCATCTCGACGCTTGTCTCGCCGGTCCATGCACCGTTCCCYTCCAGATACACGTTCTGTGCTGCTATTTTCAGACACTTCGARGTRTTCGCCGCAATAGCTGTAGAAAGGTGCACAAAGGAG
>13_C148
AATTACAACGTTCTCCCATAACTTCTTTGATTCTCCAATCTCCTTCTTAAGAGCCTCGAGCTGAGCAATATTCACCTCCATAGTGTTATTGGCCTTGCGTTCATCCAGGGTCTCTCCGGTGCAGAAGATAACAGTCATACCTTTGTCCAGAGCACGCTTCGCCTTCTTAGCACTCTGCTCATTGGTCTCGCCCATGATTCTACGTCTTTCAGAGTGTCCTATTATTACATGGCTCAGCCCCATGTCCAGCAGCATCTCGACGCTTGTCTCGCCGGTCCATGCACCGTTCCCTTCCAGATACACGTTCTGTGCTGCTATTTTCAGACACTTCGAAGTATTCGCCGCAATAGCTGTAGAAAGGTGCACAAAGGAG
>13_C157
AATTACAACGTTCTCCCATAACTTCTTTGATTCTCCAATCTCCTTCTTAAGAGCCTCGAGCTGAGCAATATTCRCCTCCATAGTGTTATTGGCCTTGCGTTCATCCAGGGTCTCTCCGGTGCAGAAGATAACAGTCATACCTTTGTCCAGAGCACGCTTCGCCTTCTTAGCACTCTGCTCATTGGTCTCGCCCATGATTCTACGTCTTTCAGAGTGTCCTATTATTACATGGCTCAGCCCCATGTCCAGCAGCATCTCGACGCTTGTCTCGCCGGTCCATGCACCGTTCCCCTCCAGATACACRTTCTGTGCTGCTATTTTCAGACACTTCGAGGTGTTCGCCGCAATAGCTGTAGAAAGGTGCACAAAGGAG
>13_CL
AATTACAACGTTCTCCCATAACTTCTTTGATTCTCCAATCTCCTTCTTAAGAGCCTCGAGCTGAGCAATATTCACCTCCATAGTGTTATTGGCCTTGCGTTCATCCAGGGTCTCTCCGGTGCAGAAGATAACAGTCATACCTTTGTCCAGAGCACGCTTCGCCTTCTTAGCACTCTGCTCATTGGTCTCGCCCATGATTCTACGTCTTTCAGAGTGTCCTATTATTACATGGCTCAGCCCCATGTCCAGCAGCATCTCGACGCTTGTCTCGCCGGTCCATGCACCGTTCCCCTCCAGATACACGTTCTGTGCTGCTATTTTCAGACACTTCGARGTATTCGCCGCAATAGCTGTAGAAAGGTGCACAAAGGAG
>13_CM
AATTACAACGTTCTCCCATAACTTCTTTGATTCTCCAATCTCCTTCTTAAGAGCCTCGAGCTGAGCAATATTCACCTCCATAGTGTTATTGGCCTTGCGTTCATCCAGGGTCTCTCCGGTGCAGAAGATAACAGTCATACCTTTGTCCAGAGCACGCTTCGCCTTCTTAGCACTCTGCTCATTGGTCTCGCCCATGATTCTACGTCTTTCAGAGTGTCCTATTATTACATGGCTCAGCCCCATGTCCAGCAGCATCTCGACGCTTRTCTCGCCGGTCCATGCACCGTTCCCCTCCAGATACACGTTCTGTGCTGCTATTTTCAGACACTTCGAGGTGTTYGCCGCAATAGCTGTAGAAAGGTGCACAAAGGAG
>08_11
AATTACAACGTTCTCCCATAACTTCTTTGATTCTCCAATCTCCTTCTTAAGAGCCTCGAGCTGAGCAATATTCACCTCCATAGTGTTATTGGCCTTGCGTTCATCCAGGGTCTCTCCGGTGCAGAAGATAACAGTCATACCTTTGTCCAGAGCACGCTTCGCCTTCTTAGCACTCTGCTCATTGGTCTCGCCCATGATTCTACGTCTTTCAGAGTGTCCTATTATTACATGGCTCAGCCCCATGTCCAGCAGCATCTCGACGCTTGTCTCGCCGGTCCATGCACCGTTCCCYTCCAGATACACGTTCTGTGCTGCTATTTTCAGACACTTCGAGGTGTTCGCCGCAATAGCTGTAGAAAGGTGCACAAAGGAG
>12_C85
AATTACAACGTTCTCCCATAACTTCTTTGATTCTCCAATCTCCTTCTTAAGAGCCTCGAGCTGAGCAATATTTACCTCCATAGTGTTATTGGCCTTGCGTTCATCCAGGGTCTCTCCGGTGCAGAAGATAACAGTCATACCTTTGTCCAGAGCACGCTTCGCCTTCTTAGCACTCTGCTCATTGGTCTCGCCCATGATTCTACGTCTTTCAGAGTGTCCTATTATTACATGGCTCAGCCCCATGTCCAGCAGCATCTCGACGCTTGTCTCGCCGGTCCATGCACCGTYCCCTTCCAGATACACGTTCTGTGCTGCTATTTTCAGACACTTCGAAGTATTCGCCGCAATAGCTGTAGAAAGGTGCACAAAGGAG
>12_C108
AATTACAACGTTCTCCCATAACTTCTTTGATTCTCCAATCTCCTTCTTAAGAGCCTCGAGCTGAGCAATATTCACCTCTATAGTGTTATTGGCCTTGCGTTCATCCAGGGTCTCTCCGGTGCAGAAGATAACAGTCATACCTTTGTCCAGAGCACGCTTCGCCTTCTTAGCACTCTGCTCATTGGTCTCGCCCATGATTCTACGTCTTTCAGAGTGTCCTATTATTACATGGCTSAGCCCCATGTCCAGCAGCATCTCGACGCTTGTCTCGCCGGTCCATGCACCGTTCCCCTCCAAATACACATTCTGTGCTGCTATTTTCAGACACTTCGAAGTATTCGCCGCAATAGCTGTAGAAAGGTGCACAAAGGAG
>13_CD
AATTACAACGTTCTCCCATAACTTCTTTGATTCTCCAATCTCCTTCTTAAGAGCCTCGAGCTGAGCAATATTCACCTCCATAGTGTTATTGGCCTTGCGTTCATCCAGGGTCTCTCCGGTGCAGAAGATAACAGTCATACCTTTGTCCAGAGCACGCTWCGCCTTCTTAGCACTCTGCTCATTGGTCTCGCCCATGATTCTACGTCTTTCAGAGTGTCCTATTATTACATGGCTCAGCCCCATGTCCAGCAGCATCTCGACGCTTGTCTCGCCGGTCCATGCACCGTTCCCCTCCAGATACACGTTCTGTGCTGCTATTTTCAGACACTTCGAGGTGTTCGCCGCAATAGCTGTAGAAAGGTGCACAAAGGAG
>11_25
AATTACAACGTTCTCCCATAACTTCTTTGATTCTCCAATCTCCTTCTTAAGAGCCTCGAGCTGAGCAATATTTACCTCCATAGTGTTATTGGCCTTGCGTTCATCCAGGGTCTCTCCGGTGCAGAAGATAACAGTCATACCTTTGTCCAGAGCACGCTTCGCCTTCTTAGCACTCTGCTCATTGGTCTCGCCCATGATTCTACGTCTTTCAGAGTGTCCTATTATTACATGGCTCAGCCCCATGTCCAGCAGCATCTCGACGCTTGTCTCGCCGGTCCATGCACCGTTCCCTTCCAGATACACGTTCTGTGCTGCTATTTTCAGACACTTCGAAGTATTCGCCGCAATAGCTGTAGATAGGTGCACAAAGGAG
